# Supplementary material for: Methylmalonic acidemia triggers lysosomal-autophagy dysfunctions
Source: Cell Biosci. 2024 May 17;14:63. doi: 10.1186/s13578-024-01245-1 (PMC11102240; doi:10.1186/s13578-024-01245-1)
Supplement: Supplementary file 1 — Supplementary Material 1 [file 13578_2024_1245_MOESM1_ESM.xlsx]

## Sheet: Foglio1
Supplementary Table S2. The differential proteome of MMA fibroblasts by LFQ protoemics.
UniProt ID	Gene name	Protein name	Student's T-test q-value	Difference	Regulation (MMA vs CTRL)
Q6UXB8	PI16	Peptidase inhibitor 16	0.00855895	-6.17419	Down
Q16270	IGFBP7	Insulin-like growth factor-binding protein 7	0.004	-5.42938
O75462	CRLF1	Cytokine receptor-like factor 1	0.005	-4.89453
Q92839	HAS1	Hyaluronan synthase 1	0.00727273	-4.6859
P29279	CTGF	Connective tissue growth factor	0.00762791	-4.27906
Q05707	COL14A1	Collagen alpha-1(XIV) chain	0.008	-4.25638
O15533	TAPBP	Tapasin	0.00586667	-4.21294
Q9UMS6	SYNPO2	Synaptopodin-2	0.00526316	-4.18991
Q10472	GALNT1	Polypeptide N-acetylgalactosaminyltransferase 1	0.00588235	-3.93074
O94832	MYO1D	Unconventional myosin-Id	0.00588235	-3.90174
Q0ZGT2	NEXN	Nexilin	0.00625	-3.87515
Q96HD1	CRELD1	Cysteine-rich with EGF-like domain protein 1	0.00662069	-3.8682
Q8NBJ9	SIDT2	SID1 transmembrane family member 2	0.00571429	-3.86127
Q9Y2D2	SLC35A3	UDP-N-acetylglucosamine transporter	0.00342857	-3.84443
O75094	SLIT3	Slit homolog 3 protein	0.00430769	-3.82995
Q9ULI3	HEG1	Protein HEG homolog 1	0.00485714	-3.79993
P13726	F3	Tissue factor	0.00794737	-3.78672
Q9H8H3	METTL7A	Methyltransferase-like protein 7A	0.004	-3.78647
P36021	SLC16A2	Monocarboxylate transporter 8	0.00771014	-3.78415
P23219	PTGS1	Prostaglandin G/H synthase 1	0.00773333	-3.75042
Q6WCQ1	MPRIP	Myosin phosphatase Rho-interacting protein	0.00693103	-3.68331
Q9NRA2	SLC17A5	Sialin	0.00869919	-3.63932
P10909	CLU	Clusterin	0.00541176	-3.63428
P78324	SIRPA	Tyrosine-protein phosphatase non-receptor type substrate 1	0.00546939	-3.54315
Q9BUP3	HTATIP2	Oxidoreductase HTATIP2	0.00578261	-3.5018
P84157	MXRA7	Matrix-remodeling-associated protein 7	0.00567742	-3.46143
Q8NE00	TMEM104	Transmembrane protein 104	0.00574545	-3.43779
O75911	DHRS3	Short-chain dehydrogenase/reductase 3	0.0094058	-3.40752
O75781	PALM	Paralemmin-1	0.00574118	-3.40564
P56199	ITGA1	Integrin alpha-1	0.00676106	-3.37803
Q9BXS4	TMEM59	Transmembrane protein 59	0.00488889	-3.37494
P22033	MUT	Methylmalonyl-CoA mutase, mitochondrial	0.00577049	-3.36015
P23141	CES1	Liver carboxylesterase 1	0.00416667	-3.35946
Q13454	TUSC3	Tumor suppressor candidate 3	0.00773333	-3.35856
Q9BZQ6	EDEM3	ER degradation-enhancing alpha-mannosidase-like protein 3	0.0057971	-3.30532
Q9UNN8	PROCR	Endothelial protein C receptor	0.0016	-3.30226
P32418	SLC8A1	Sodium/calcium exchanger 1	0.00585075	-3.29158
Q99943	AGPAT1	1-acyl-sn-glycerol-3-phosphate acyltransferase alpha	0.00932414	-3.28857
P05362	ICAM1	Intercellular adhesion molecule 1	0.00931148	-3.23993
O75326	SEMA7A	Semaphorin-7A	0.008624	-3.22531
P18827	SDC1	Syndecan-1	0.00768675	-3.1818
P17302	GJA1	Gap junction alpha-1 protein	0.007825	-3.18144
Q99424	ACOX2	Peroxisomal acyl-coenzyme A oxidase 2	0.0055	-3.17755
Q8N3E9	PLCD3	1-phosphatidylinositol 4,5-bisphosphate phosphodiesterase delta-3	0.00571429	-3.15909
Q96HH9	GRAMD3	GRAM domain-containing protein 3	0.00795531	-3.14979
O60613	SEP15	15 kDa selenoprotein	0.00937063	-3.0425
P08842	STS	Steryl-sulfatase	0.00741606	-3.00592
Q5VYJ5	MALRD1	MAM and LDL-receptor class A domain-containing protein 1	0.007424	-2.99371
P37173	TGFBR2	TGF-beta receptor type-2	0.00748387	-2.98065
O75607	NPM3	Nucleoplasmin-3	0.00619355	-2.96906
Q86VY9	TMEM200A	Transmembrane protein 200A	0.00660714	-2.95926
O43795	MYO1B	Unconventional myosin-Ib	0.00558621	-2.95913
P15848	ARSB	Arylsulfatase B	0.00590698	-2.92074
Q9NUI1	DECR2	Peroxisomal 2,4-dienoyl-CoA reductase	0.00793583	-2.90892
O95298	NDUFC2	NADH dehydrogenase [ubiquinone] 1 subunit C2	0.00590769	-2.89654
O94886	TMEM63A	CSC1-like protein 1	0.00882129	-2.82939
Q7Z5L7	PODN	Podocan	0.00778082	-2.80982
Q8N5C1	FAM26E	Protein FAM26E	0.00861044	-2.80754
Q9UKM9	RALY	RNA-binding protein Raly	0.00779592	-2.80136
Q6P179	ERAP2	Endoplasmic reticulum aminopeptidase 2	0.0054	-2.78109
Q5JS37	NHLRC3	NHL repeat-containing protein 3	0.00879693	-2.76185
Q6ZUX7	LHFPL2	Lipoma HMGIC fusion partner-like 2 protein	0.00820657	-2.76092
Q8WUJ3	CEMIP	Cell migration-inducing and hyaluronan-binding protein	0.00666667	-2.75893
Q9UBL6	CPNE7	Copine-7	0.00857399	-2.74489
P05783	KRT18	Keratin, type I cytoskeletal 18	0.00588235	-2.72296
Q9UHI8	ADAMTS1	A disintegrin and metalloproteinase with thrombospondin motifs 1	0.00598058	-2.69719
Q9Y3T9	NOC2L	Nucleolar complex protein 2 homolog	0.0079802	-2.68301
P04066	FUCA1	Tissue alpha-L-fucosidase	0.00861261	-2.67913
Q8IWB1	ITPRIP	Inositol 1,4,5-trisphosphate receptor-interacting protein	0.00897378	-2.67607
Q14439	GPR176	Probable G-protein coupled receptor 176	0.00859649	-2.67269
P13611	VCAN	Versican core protein	0.00583051	-2.65343
P32189	GK	Glycerol kinase	0.00915751	-2.63468
Q14392	LRRC32	Leucine-rich repeat-containing protein 32	0.0051	-2.62536
Q9H2F3	HSD3B7	3 beta-hydroxysteroid dehydrogenase type 7	0.00561404	-2.62094
Q02880	TOP2B	DNA topoisomerase 2-beta	0.00864516	-2.6011
Q9BTY2	FUCA2	Plasma alpha-L-fucosidase	0.00624299	-2.59897
Q8IY95	TMEM192	Transmembrane protein 192	0.00781921	-2.59208
Q9Y6R1	SLC4A4	Electrogenic sodium bicarbonate cotransporter 1	0.0064	-2.58149
O60513	B4GALT4	Beta-1,4-galactosyltransferase 4	0.00792053	-2.548
P98160	HSPG2	Basement membrane-specific heparan sulfate proteoglycan core protein	0.00747059	-2.54363
Q9Y4D7	PLXND1	Plexin-D1	0.00794089	-2.53898
Q8IXI2	RHOT1	Mitochondrial Rho GTPase 1	0.00852174	-2.53058
P63096	GNAI1	Guanine nucleotide-binding protein G(i) subunit alpha-1	0.00913235	-2.42519
Q8WWI1	LMO7	LIM domain only protein 7	0.00555556	-2.42283
O14966	RAB29	Ras-related protein Rab-7L1	0.00930612	-2.35712
Q8WXF7	ATL1	Atlastin-1	0.00858964	-2.3232
Q9Y2G8	DNAJC16	DnaJ homolog subfamily C member 16	0.00783673	-2.32128
P46087	NOP2	Probable 28S rRNA (cytosine(4447)-C(5))-methyltransferase	0.00788406	-2.31012
O60507	TPST1	Protein-tyrosine sulfotransferase 1	0.00754472	-2.26219
Q16678	CYP1B1	Cytochrome P450 1B1	0.00827778	-2.25493
O95980	RECK	Reversion-inducing cysteine-rich protein with Kazal motifs	0.00558491	-2.25352
Q5NDL2	EOGT	EGF domain-specific O-linked N-acetylglucosamine transferase	0.00651852	-2.17701
Q8NB49	ATP11C	Phospholipid-transporting ATPase IG	0.00796078	-2.17307
O00469	PLOD2	Procollagen-lysine,2-oxoglutarate 5-dioxygenase 2	0.00577778	-2.15332
O14498	ISLR	Immunoglobulin superfamily containing leucine-rich repeat protein	0.00526316	-2.15258
Q14573	ITPR3	Inositol 1,4,5-trisphosphate receptor type 3	0.00797452	-2.14727
Q08431	MFGE8	Lactadherin	0.00571429	-2.14322
O14494	PPAP2A	Lipid phosphate phosphohydrolase 1	0.00583908	-2.1377
P21589	NT5E	5-nucleotidase	0.00502326	-2.13395
P20020	ATP2B1	Plasma membrane calcium-transporting ATPase 1	0.00540541	-2.0769
Q16647	PTGIS	Prostacyclin synthase	0.0059798	-1.94284
P07099	EPHX1	Epoxide hydrolase 1	0.00571429	-1.90187
Q96S97	MYADM	Myeloid-associated differentiation marker	0.00544578	-1.85666
Q96TA2	YME1L1	ATP-dependent zinc metalloprotease YME1L1	0.00936986	-1.85135
Q13740	ALCAM	CD166 antigen	0.00880658	-1.8226
O00159	MYO1C	Unconventional myosin-Ic	0.00773869	-1.76158
P83111	LACTB	Serine beta-lactamase-like protein LACTB, mitochondrial	0.00555844	-1.75807
P01033	TIMP1	Metalloproteinase inhibitor 1	0.00794839	-1.75165
P10321	HLA-C	HLA class I histocompatibility antigen, Cw-7 alpha chain	0.00752239	-1.74701
Q16643	DBN1	Drebrin	0.00792405	-1.74517
O15118	NPC1	Niemann-Pick C1 protein	0.00547368	-1.74413
P08473	MME	Neprilysin	0.00778049	-1.74066
P07093	SERPINE2	Glia-derived nexin	0.00558904	-1.72254
Q13510	ASAH1	Acid ceramidase	0.00596078	-1.71823
Q9Y2E5	MAN2B2	Epididymis-specific alpha-mannosidase	0.00961783	-1.70847
Q9Y2W1	THRAP3	Thyroid hormone receptor-associated protein 3	0.00673684	-1.70203
Q53TN4	CYBRD1	Cytochrome b reductase 1	0.0057551	-1.68743
P10620	MGST1	Microsomal glutathione S-transferase 1	0.0077546	-1.68707
P04216	THY1	Thy-1 membrane glycoprotein	0.00876336	-1.67894
Q6IAN0	DHRS7B	Dehydrogenase/reductase SDR family member 7B	0.00678261	-1.67548
P09493	TPM1	Tropomyosin alpha-1 chain	0.00886307	-1.66769
Q15149	PLEC	Plectin	0.00855462	-1.66209
Q03135	CAV1	Caveolin-1	0.00544	-1.65795
P18084	ITGB5	Integrin beta-5	0.00548718	-1.64964
O76024	WFS1	Wolframin	0.00736508	-1.64708
P35625	TIMP3	Metalloproteinase inhibitor 3	0.00849573	-1.62878
P21926	CD9	CD9 antigen	0.00786957	-1.62009
Q93050	ATP6V0A1	V-type proton ATPase 116 kDa subunit a isoform 1	0.00656881	-1.59016
P10253	GAA	Lysosomal alpha-glucosidase	0.00594059	-1.58787
P27105	STOM	Erythrocyte band 7 integral membrane protein	0.00554167	-1.58132
P05121	SERPINE1	Plasminogen activator inhibitor 1	0.00846083	-1.5799
P19021	PAM	Peptidyl-glycine alpha-amidating monooxygenase	0.00853571	-1.57449
Q70UQ0	IKBIP	Inhibitor of nuclear factor kappa-B kinase-interacting protein	0.00786364	-1.54576
Q15067	ACOX1	Peroxisomal acyl-coenzyme A oxidase 1	0.0076213	-1.51469
P07585	DCN	Decorin	0.00795506	-1.51182
P27487	DPP4	Dipeptidyl peptidase 4	0.00865158	-1.51115
Q8NF37	LPCAT1	Lysophosphatidylcholine acyltransferase 1	0.00929927	-1.49707
Q13488	TCIRG1	V-type proton ATPase 116 kDa subunit a isoform 3	0.00797849	-1.47731
Q9Y394	DHRS7	Dehydrogenase/reductase SDR family member 7	0.00777778	-1.45862
P08962	CD63	CD63 antigen	0.00873469	-1.41429
O94925	GLS	Glutaminase kidney isoform, mitochondrial	0.00791257	-1.39387
Q9H3Z4	DNAJC5	DnaJ homolog subfamily C member 5	0.00785417	-1.3936
Q9UHG3	PCYOX1	Prenylcysteine oxidase 1	0.00791489	-1.37915
P61421	ATP6V0D1	V-type proton ATPase subunit d 1	0.00929293	-1.37143
P15586	GNS	N-acetylglucosamine-6-sulfatase	0.00780247	-1.35239
Q9H6X2	ANTXR1	Anthrax toxin receptor 1	0.00813023	-1.33969
P48509	CD151	CD151 antigen	0.00779487	-1.29617
P15289	ARSA	Arylsulfatase A	0.00943662	-1.29604
P00813	ADA	Adenosine deaminase	0.00947436	-1.28127
Q14696	MESDC2	LDLR chaperone MESD	0.00934653	-1.27418
Q8TCT9	HM13	Minor histocompatibility antigen H13	0.00900752	-1.27103
P11117	ACP2	Lysosomal acid phosphatase	0.00859322	-1.25703
Q6ZXV5	TMTC3	Transmembrane and TPR repeat-containing protein 3	0.00864615	-1.25695
Q8NBQ5	HSD17B11	Estradiol 17-beta-dehydrogenase 11	0.00863436	-1.23708
Q14554	PDIA5	Protein disulfide-isomerase A5	0.00925081	-1.22667
Q9NRX5	SERINC1	Serine incorporator 1	0.00931579	-1.22631
Q6NUM9	RETSAT	All-trans-retinol 13,14-reductase	0.00948243	-1.22451
P13473	LAMP2	Lysosome-associated membrane glycoprotein 2	0.00934767	-1.22059
Q14254	FLOT2	Flotillin-2	0.00924324	-1.21908
Q13217	DNAJC3	DnaJ homolog subfamily C member 3	0.00933333	-1.20571
Q9BQA9	C17orf62	Uncharacterized protein C17orf62	0.0092	-1.20403
Q15904	ATP6AP1	V-type proton ATPase subunit S1	0.00950482	-1.20218
P16615	ATP2A2	Sarcoplasmic/endoplasmic reticulum calcium ATPase 2	0.00938129	-1.19103
Q53GQ0	HSD17B12	Very-long-chain 3-oxoacyl-CoA reductase	0.00934194	-1.1873
Q12884	FAP	Prolyl endopeptidase FAP	0.00940206	-1.17534
Q96JJ7	TMX3	Protein disulfide-isomerase TMX3	0.00936455	-1.15744
Q969X5	ERGIC1	Endoplasmic reticulum-Golgi intermediate compartment protein 1	0.00933333	-1.12427
Q14847	LASP1	LIM and SH3 domain protein 1	0.00937217	1.10026	Up
P07437	TUBB	Tubulin beta chain	0.0094026	1.12712
P13639	EEF2	Elongation factor 2	0.0089	1.14186
P60174	TPI1	Triosephosphate isomerase	0.00862016	1.17954
P04792	HSPB1	Heat shock protein beta-1	0.00940072	1.20849
P13489	RNH1	Ribonuclease inhibitor	0.00843836	1.23926
O95486	SEC24A	Protein transport protein Sec24A	0.00941343	1.25359
P63241	EIF5A	Eukaryotic translation initiation factor 5A-1	0.00856693	1.25694
Q13885	TUBB2A	Tubulin beta-2A chain	0.00940351	1.25897
Q8IWE2	FAM114A1	Protein NOXP20	0.00858667	1.26049
Q8N6T3	ARFGAP1	ADP-ribosylation factor GTPase-activating protein 1	0.00933333	1.27022
P29401	TKT	Transketolase	0.00792233	1.28246
Q5GLZ8	HERC4	Probable E3 ubiquitin-protein ligase HERC4	0.00790385	1.28314
P19623	SRM	Spermidine synthase	0.00931488	1.2908
Q9NPQ8	RIC8A	Synembryn-A	0.00856637	1.30256
P08758	ANXA5	Annexin A5	0.00933788	1.30744
P52565	ARHGDIA	Rho GDP-dissociation inhibitor 1	0.00778523	1.30981
P04083	ANXA1	Annexin A1	0.00939597	1.31835
P30085	CMPK1	UMP-CMP kinase	0.00893585	1.32019
P27816	MAP4	Microtubule-associated protein 4	0.00871967	1.32143
P62937	PPIA	Peptidyl-prolyl cis-trans isomerase A	0.00889394	1.32452
P12955	PEPD	Xaa-Pro dipeptidase	0.00785492	1.33462
P14550	AKR1A1	Alcohol dehydrogenase [NADP(+)]	0.00851948	1.33608
O00299	CLIC1	Chloride intracellular channel protein 1	0.00775635	1.33686
Q9HA64	FN3KRP	Ketosamine-3-kinase	0.00971429	1.33794
Q9HC38	GLOD4	Glyoxalase domain-containing protein 4	0.00898141	1.34672
Q16658	FSCN1	Fascin	0.00760656	1.35438
P46926	GNPDA1	Glucosamine-6-phosphate isomerase 1	0.00853219	1.36764
P15121	AKR1B1	Aldose reductase	0.00777778	1.3835
Q9NUQ8	ABCF3	ATP-binding cassette sub-family F member 3	0.00764072	1.40667
P48739	PITPNB	Phosphatidylinositol transfer protein beta isoform	0.00787421	1.40899
P30043	BLVRB	Flavin reductase (NADPH)	0.00784416	1.40958
P11413	G6PD	Glucose-6-phosphate 1-dehydrogenase	0.00781081	1.42492
P09211	GSTP1	Glutathione S-transferase P	0.00757895	1.43571
Q14914	PTGR1	Prostaglandin reductase 1	0.00730709	1.44794
P30086	PEBP1	Phosphatidylethanolamine-binding protein 1	0.00802564	1.47788
P12268	IMPDH2	Inosine-5-monophosphate dehydrogenase 2	0.00779832	1.48106
P54577	YARS	Tyrosine--tRNA ligase, cytoplasmic	0.00895522	1.49096
Q96T76	MMS19	MMS19 nucleotide excision repair protein homolog	0.00853333	1.50237
Q8TEX9	IPO4	Importin-4	0.00855336	1.52152
P52630	STAT2	Signal transducer and activator of transcription 2	0.00789529	1.54516
Q8WUH6	TMEM263	Transmembrane protein 263	0.00594286	1.54946
P49773	HINT1	Histidine triad nucleotide-binding protein 1	0.00792344	1.58862
Q9BWD1	ACAT2	Acetyl-CoA acetyltransferase, cytosolic	0.00866397	1.59906
Q9H3S7	PTPN23	Tyrosine-protein phosphatase non-receptor type 23	0.0078674	1.59919
P49591	SARS	Serine--tRNA ligase, cytoplasmic	0.0085625	1.61764
O43592	XPOT	Exportin-T	0.0074963	1.62081
O95671	ASMTL	N-acetylserotonin O-methyltransferase-like protein	0.00816822	1.62113
Q9H3H3	C11orf68	UPF0696 protein C11orf68	0.00597753	1.62637
Q9BRA2	TXNDC17	Thioredoxin domain-containing protein 17	0.00771831	1.63272
Q9NRX4	PHPT1	14 kDa phosphohistidine phosphatase	0.00845872	1.64899
P10768	ESD	S-formylglutathione hydrolase	0.00858687	1.64999
P35080	PFN2	Profilin-2	0.00789189	1.65069
P00568	AK1	Adenylate kinase isoenzyme 1	0.00551351	1.65956
P36405	ARL3	ADP-ribosylation factor-like protein 3	0.00797333	1.67575
P17174	GOT1	Aspartate aminotransferase, cytoplasmic	0.00793684	1.68387
P52209	PGD	6-phosphogluconate dehydrogenase, decarboxylating	0.00797884	1.69389
Q96IU4	ABHD14B	Alpha/beta hydrolase domain-containing protein 14B	0.00591111	1.70078
Q709C8	VPS13C	Vacuolar protein sorting-associated protein 13C	0.00630189	1.743
O75368	SH3BGRL	SH3 domain-binding glutamic acid-rich-like protein	0.00772414	1.74383
P19105	MYL12A	Myosin regulatory light chain 12A	0.006	1.76621
P04080	CSTB	Cystatin-B	0.00767442	1.76804
Q07812	BAX	Apoptosis regulator BAX	0.00756923	1.77694
P12277	CKB	Creatine kinase B-type	0.0079801	1.78356
Q6DKJ4	NXN	Nucleoredoxin	0.007375	1.79523
Q5JVS0	HABP4	Intracellular hyaluronan-binding protein 4	0.00855556	1.80552
P49588	AARS	Alanine--tRNA ligase, cytoplasmic	0.00738462	1.80737
Q9UBB4	ATXN10	Ataxin-10	0.00937748	1.86204
Q15057	ACAP2	Arf-GAP with coiled-coil, ANK repeat and PH domain-containing protein 2	0.00882645	1.98362
Q9H425	C1orf198	Uncharacterized protein C1orf198	0.00742373	2.01563
Q15650	TRIP4	Activating signal cointegrator 1	0.00848276	2.01736
Q9BV57	ADI1	1,2-dihydroxy-3-keto-5-methylthiopentene dioxygenase	0.00580952	2.02577
P23381	WARS	Tryptophan--tRNA ligase, cytoplasmic	0.00772414	2.06649
Q9UHY7	ENOPH1	Enolase-phosphatase E1	0.00801905	2.13061
P31751	AKT2	RAC-beta serine/threonine-protein kinase	0.00774468	2.13932
Q13671	RIN1	Ras and Rab interactor 1	0.00791111	2.19423
P30041	PRDX6	Peroxiredoxin-6	0.00592308	2.25035
Q9UNN5	FAF1	FAS-associated factor 1	0.00796	2.25314
Q96RF0	SNX18	Sorting nexin-18	0.00936585	2.27157
Q5H9R7	PPP6R3	Serine/threonine-protein phosphatase 6 regulatory subunit 3	0.00781443	2.28005
Q9Y217	MTMR6	Myotubularin-related protein 6	0.00854545	2.28386
Q9UI30	TRMT112	Multifunctional methyltransferase subunit TRM112-like protein	0.00851064	2.31944
Q96F85	CNRIP1	CB1 cannabinoid receptor-interacting protein 1	0.00751145	2.35824
Q9UKG1	APPL1	DCC-interacting protein 13-alpha	0.00544681	2.36924
Q92609	TBC1D5	TBC1 domain family member 5	0.0056338	2.38389
P42574	CASP3	Caspase-3	0.00877049	2.39438
Q9UN37	VPS4A	Vacuolar protein sorting-associated protein 4A	0.00932364	2.40527
P00966	ASS1	Argininosuccinate synthase	0.0056	2.41695
O60443	DFNA5	Non-syndromic hearing impairment protein 5	0.00815094	2.44157
Q658P3	STEAP3	Metalloreductase STEAP3	0.00798104	2.44909
Q7Z7A4	PXK	PX domain-containing protein kinase-like protein	0.00762353	2.47978
P48507	GCLM	Glutamate--cysteine ligase regulatory subunit	0.00939535	2.51587
Q9UHD9	UBQLN2	Ubiquilin-2	0.00928105	2.53378
Q9GZP4	PITHD1	PITH domain-containing protein 1	0.00555556	2.55633
Q53T59	HS1BP3	HCLS1-binding protein 3	0.00789542	2.57513
P08243	ASNS	Asparagine synthetase [glutamine-hydrolyzing]	0.00666667	2.59645
P31483	TIA1	Nucleolysin TIA-1 isoform p40	0.00745455	2.6016
O95336	PGLS	6-phosphogluconolactonase	0.00569231	2.60991
Q9P258	RCC2	Protein RCC2	0.00776879	2.61236
Q15102	PAFAH1B3	Platelet-activating factor acetylhydrolase IB subunit gamma	0.00785093	2.61482
Q9BSD7	NTPCR	Cancer-related nucleoside-triphosphatase	0.00497561	2.62561
P23193	TCEA1	Transcription elongation factor A protein 1	0.00759524	2.65389
Q86Y56	DNAAF5	Dynein assembly factor 5, axonemal	0.00757895	2.65745
Q96DG6	CMBL	Carboxymethylenebutenolidase homolog	0.00765468	2.67177
P24666	ACP1	Low molecular weight phosphotyrosine protein phosphatase	0.00854475	2.67592
O43854	EDIL3	EGF-like repeat and discoidin I-like domain-containing protein 3	0.00934286	2.67727
Q3KQV9	UAP1L1	UDP-N-acetylhexosamine pyrophosphorylase-like protein 1	0.00533333	2.68111
P83436	COG7	Conserved oligomeric Golgi complex subunit 7	0.0057037	2.69873
O43175	PHGDH	D-3-phosphoglycerate dehydrogenase	0.005875	2.78426
Q9UGI8	TES	Testin	0.00927458	2.78564
P62256	UBE2H	Ubiquitin-conjugating enzyme E2 H	0.00792195	2.79562
P52735	VAV2	Guanine nucleotide exchange factor VAV2	0.00606061	2.79773
Q16539	MAPK14	Mitogen-activated protein kinase 14	0.00766942	2.83984
Q9HCJ6	VAT1L	Synaptic vesicle membrane protein VAT-1 homolog-like	0.00552	2.87006
Q9UK76	HN1	Hematological and neurological expressed 1 protein	0.00672727	2.91645
P15559	NQO1	NAD(P)H dehydrogenase [quinone] 1	0.00586667	2.91838
Q9Y2V7	COG6	Conserved oligomeric Golgi complex subunit 6	0.00711111	2.92481
Q8WW12	PCNP	PEST proteolytic signal-containing nuclear protein	0.00548454	2.93755
P16930	FAH	Fumarylacetoacetase	0.00555556	2.94083
Q9BY32	ITPA	Inosine triphosphate pyrophosphatase	0.00593939	2.94774
Q5T6V5	C9orf64	UPF0553 protein C9orf64	0.0047619	2.96938
P54725	RAD23A	UV excision repair protein RAD23 homolog A	0.00768	2.97485
Q15843	NEDD8	NEDD8	0.00795604	2.99756
Q9H0A8	COMMD4	COMM domain-containing protein 4	0.00536364	3.02476
Q9GZT8	NIF3L1	NIF3-like protein 1	0.00916605	3.03807
P13716	ALAD	Delta-aminolevulinic acid dehydratase	0.00768571	3.06405
Q6P5R6	RPL22L1	60S ribosomal protein L22-like 1	0.00766434	3.07648
P35580	MYH10	Myosin-10	0.00676923	3.10998
Q9H8S9	MOB1A	MOB kinase activator 1A	0.00434783	3.14109
P35579	MYH9	Myosin-9	0.004	3.16
Q9H1E3	NUCKS1	Nuclear ubiquitous casein and cyclin-dependent kinase substrate 1	0.00932384	3.18109
Q9Y617	PSAT1	Phosphoserine aminotransferase	0.00556522	3.18693
P36404	ARL2	ADP-ribosylation factor-like protein 2	0.00565957	3.22872
Q9Y570	PPME1	Protein phosphatase methylesterase 1	0.00859072	3.2361
Q3LXA3	DAK	Bifunctional ATP-dependent dihydroxyacetone kinase/FAD-AMP lyase (cyclizing)	0.00628571	3.27267
Q99447	PCYT2	Ethanolamine-phosphate cytidylyltransferase	0.00454545	3.29901
Q15121	PEA15	Astrocytic phosphoprotein PEA-15	0.00524444	3.30009
Q7Z3E5	ARMC9	LisH domain-containing protein ARMC9	0.00572043	3.36156
Q9HC35	EML4	Echinoderm microtubule-associated protein-like 4	0.00546835	3.41524
P35520	CBS	Cystathionine beta-synthase	0.0055122	3.62483
O14530	TXNDC9	Thioredoxin domain-containing protein 9	0.00512821	3.63848
Q9UMY4	SNX12	Sorting nexin-12	0.00584615	3.65072
Q13643	FHL3	Four and a half LIM domains protein 3	0.0045	3.80684
Q9NZN3	EHD3	EH domain-containing protein 3	0.00558025	4.25167
Q15018	FAM175B	BRISC complex subunit Abro1	0.006	4.28079
O00483	NDUFA4	Cytochrome c oxidase subunit NDUFA4	0.002	5.21978
Q5T447	HECTD3	E3 ubiquitin-protein ligase HECTD3	0.008	6.47645
P78330	PSPH	Phosphoserine phosphatase	0.00266667	7.10659
