# Supplementary material for: Methylmalonic acidemia triggers lysosomal-autophagy dysfunctions
Source: Cell Biosci. 2024 May 17;14:63. doi: 10.1186/s13578-024-01245-1 (PMC11102240; doi:10.1186/s13578-024-01245-1)
Supplement: Supplementary file 4 — Supplementary Material 4 [file 13578_2024_1245_MOESM4_ESM.xlsx]

## Sheet: Foglio1
Supplementary Table S1. Clusters selection from the differential proteome of MUT-KO cells using DIA proteomics.
UniProt ID	Protein name	ANOVA q-value	Regulation (WT-KO-RES)
P22033	Methylmalonyl-CoA mutase, mitochondrial	0	up-down-up
Q96MW1	Coiled-coil domain-containing protein 43	0.00368696	Cluster 5 (up-down-up)
P23610	Factor VIII intron 22 protein	0.00412429
O00151	PDZ and LIM domain protein 1	0.00436461
Q9C0C2	182 kDa tankyrase-1-binding protein	0.00457143
P31689	DnaJ homolog subfamily A member 1	0.00507763
Q6ZT21	Transmembrane protein with metallophosphoesterase domain	0.00567797
P13693	Translationally-controlled tumor protein	0.00596258
Q14157	Ubiquitin-associated protein 2-like	0.00636768
Q04446	1,4-alpha-glucan-branching enzyme	0.00721455
Q06546	GA-binding protein alpha chain	0.00866341
P13591	Neural cell adhesion molecule 1	0.00877814
Q96CV9	Optineurin	0.00904777
P55854	Small ubiquitin-related modifier 3	0.00905684
P55317	Hepatocyte nuclear factor 3-alpha	0.00909034
P46821	Microtubule-associated protein 1B	0.00909313
Q9NX55	Huntingtin-interacting protein K	0.0091118
O43583	Density-regulated protein	0.00925526
P30085	UMP-CMP kinase	0.00938872
Q13541	Eukaryotic translation initiation factor 4E-binding protein 1	0.00939207
Q13442	28 kDa heat- and acid-stable phosphoprotein	0.00963372
Q641Q2	WASH complex subunit 2A	0.00977396
Q9NW15	Anoctamin-10	0.0104749
Q9BTT0	Acidic leucine-rich nuclear phosphoprotein 32 family member E	0.0105317
Q96C90	Protein phosphatase 1 regulatory subunit 14B	0.0126538
O00754	Lysosomal alpha-mannosidase	0.0127521
P62310	U6 snRNA-associated Sm-like protein LSm3	0.0139909
P13473	Lysosome-associated membrane glycoprotein 2	0.0156631
P60660	Myosin light polypeptide 6	0.0158412
O75368	SH3 domain-binding glutamic acid-rich-like protein	0.0159358
O14737	Programmed cell death protein 5	0.0169414
Q9BVG4	Protein PBDC1	0.0172988
P16949	Stathmin	0.0195401
Q8NBT2	Kinetochore protein Spc24	0.0201212
Q99622	Protein C10	0.0206363
P11142	Heat shock cognate 71 kDa protein	0.0209935
Q96BZ8	Leukocyte receptor cluster member 1	0.021515
P55209	Nucleosome assembly protein 1-like 1	0.0216303
Q96BH1	E3 ubiquitin-protein ligase RNF25	0.0217435
P23528	Cofilin-1	0.0237819
P31948	Stress-induced-phosphoprotein 1	0.0240912
Q9Y3D8	Adenylate kinase isoenzyme 6	0.0242462
Q6UN15	Pre-mRNA 3'-end-processing factor FIP1	0.0253355
O95793	Double-stranded RNA-binding protein Staufen homolog 1	0.02917
O00712	Nuclear factor 1 B-type	0.0336997
Q12830	Nucleosome-remodeling factor subunit BPTF	0.00193333	Cluster 2 (down-up-down)
Q9UKN8	General transcription factor 3C polypeptide 4	0.00206383
Q6ZNB6	NF-X1-type zinc finger protein NFXL1	0.00231224
Q12873	Chromodomain-helicase-DNA-binding protein 3	0.00252549
Q9Y5Q8	General transcription factor 3C polypeptide 5	0.00252713
Q92597	Protein NDRG1	0.00278261
P82933	28S ribosomal protein S9, mitochondrial	0.00283274
Q14558	Phosphoribosyl pyrophosphate synthase-associated protein 1	0.00305085
Q9BV40	Vesicle-associated membrane protein 8	0.00334405
Q9GZR7	ATP-dependent RNA helicase DDX24	0.00334824
O14975	Very long-chain acyl-CoA synthetase	0.00348466
Q14807	Kinesin-like protein KIF22	0.00356886
Q9NVH0	Exonuclease 3'-5' domain-containing protein 2	0.00363743
O94919	Endonuclease domain-containing 1 protein	0.00394269
Q96AG4	Leucine-rich repeat-containing protein 59	0.00395442
Q8IY81	pre-rRNA processing protein FTSJ3	0.00454684
Q96CS3	FAS-associated factor 2	0.00455385
Q9P275	Ubiquitin carboxyl-terminal hydrolase 36	0.00478412
Q9NZM5	Ribosome biogenesis protein NOP53	0.00480196
Q96ER9	Coiled-coil domain-containing protein 51	0.00481975
Q9NXF1	Testis-expressed protein 10	0.00484262
O75683	Surfeit locus protein 6	0.00485024
Q9H1A4	Anaphase-promoting complex subunit 1	0.00488462
O94832	Unconventional myosin-Id	0.00490141
Q6DKI1	60S ribosomal protein L7-like 1	0.00498618
Q9Y2R0	Cytochrome c oxidase assembly factor 3 homolog, mitochondrial	0.00505455
P08574	Cytochrome c1, heme protein, mitochondrial	0.00519643
P17482	Homeobox protein Hox-B9	0.00520267
Q8WVC6	Dephospho-CoA kinase domain-containing protein	0.00525386
Q13823	Nucleolar GTP-binding protein 2	0.00527753
Q92667	A-kinase anchor protein 1, mitochondrial	0.0055671
Q99805	Transmembrane 9 superfamily member 2	0.00604149
Q6SPF0	Atherin	0.006392
Q9NZJ0	Denticleless protein homolog	0.00690286
P31040	Succinate dehydrogenase [ubiquinone] flavoprotein subunit, mitochondrial	0.0070632
P55265	Double-stranded RNA-specific adenosine deaminase	0.00706839
Q9BZE4	Nucleolar GTP-binding protein 1	0.00707635
P56182	Ribosomal RNA processing protein 1 homolog A	0.00753521
Q8TDN6	Ribosome biogenesis protein BRX1 homolog	0.00808247
O76021	Ribosomal L1 domain-containing protein 1	0.00832886
P09669	Cytochrome c oxidase subunit 6C	0.00835392
P27824	Calnexin	0.0083888
Q9NVS2	39S ribosomal protein S18a, mitochondrial	0.00858075
Q9Y394	Dehydrogenase/reductase SDR family member 7	0.00868182
Q02809	Procollagen-lysine,2-oxoglutarate 5-dioxygenase 1	0.00879233
Q01780	Exosome component 10	0.00910976
O75582	Ribosomal protein S6 kinase alpha-5	0.00915933
P11388	DNA topoisomerase 2-alpha	0.00920606
Q86W50	U6 small nuclear RNA (adenine-(43)-N(6))-methyltransferase	0.00925076
Q8IXM3	39S ribosomal protein L41, mitochondrial	0.00938439
P62805	Histone H4	0.00938848
Q9P0M6	Core histone macro-H2A.2	0.00997432
Q8TED0	U3 small nucleolar RNA-associated protein 15 homolog	0.00997734
O75439	Mitochondrial-processing peptidase subunit beta	0.0101326
Q9Y2R9	28S ribosomal protein S7, mitochondrial	0.0103539
Q8N2F6	Armadillo repeat-containing protein 10	0.0104666
Q9BQG0	Myb-binding protein 1A	0.0104687
O00541	Pescadillo homolog	0.0106827
Q8N8A6	ATP-dependent RNA helicase DDX51	0.0112219
Q9H0A0	RNA cytidine acetyltransferase	0.0115641
Q96HS1	Serine/threonine-protein phosphatase PGAM5, mitochondrial	0.0119848
Q14692	Ribosome biogenesis protein BMS1 homolog	0.0121658
O95478	Ribosome biogenesis protein NSA2 homolog	0.0121805
Q12849	G-rich sequence factor 1	0.012394
O75367	Core histone macro-H2A.1	0.0126406
Q15388	Mitochondrial import receptor subunit TOM20 homolog	0.0126439
Q7L5N7	Lysophosphatidylcholine acyltransferase 2	0.012772
Q9BVC6	Transmembrane protein 109	0.0128424
Q96TC7	Regulator of microtubule dynamics protein 3	0.0135749
P22492	Histone H1t	0.013837
Q9NW13	RNA-binding protein 28	0.0148204
Q9GZS1	DNA-directed RNA polymerase I subunit RPA49	0.014926
Q96DV4	39S ribosomal protein L38, mitochondrial	0.0154093
P00918	Carbonic anhydrase 2	0.0155632
Q9BSH4	Translational activator of cytochrome c oxidase 1	0.0156946
O43615	Mitochondrial import inner membrane translocase subunit TIM44	0.0168419
P82921	28S ribosomal protein S21, mitochondrial	0.0170458
Q08722	Leukocyte surface antigen CD47	0.0171738
Q6WKZ4	Rab11 family-interacting protein 1	0.0174227
Q9UNQ2	Probable dimethyladenosine transferase	0.017535
Q9BTX1	Nucleoporin NDC1	0.0176944
E9PRG8	Uncharacterized protein C11orf98	0.0177669
Q9NV31	U3 small nucleolar ribonucleoprotein protein IMP3	0.0181551
Q9Y320	Thioredoxin-related transmembrane protein 2	0.0185498
Q5JRX3	Presequence protease, mitochondrial	0.0190469
Q9HD20	Manganese-transporting ATPase 13A1	0.0192522
Q86VR2	Reticulophagy regulator 3	0.0193664
Q9NVP1	ATP-dependent RNA helicase DDX18	0.0196535
P04637	Cellular tumor antigen p53	0.0198701
P22087	rRNA 2'-O-methyltransferase fibrillarin	0.0201998
P07099	Epoxide hydrolase 1	0.0202592
O15173	Membrane-associated progesterone receptor component 2	0.0204303
P15104	Glutamine synthetase	0.02071
P48047	ATP synthase subunit O, mitochondrial	0.0207539
A1L0T0	Acetolactate synthase-like protein	0.0215906
Q15397	Pumilio homolog 3	0.0234966
Q9BV38	WD repeat-containing protein 18	0.0236106
O75306	NADH dehydrogenase [ubiquinone] iron-sulfur protein 2, mitochondrial	0.0277293
Q9NPA0	ER membrane protein complex subunit 7	0.0290727
P82650	28S ribosomal protein S22, mitochondrial	0.0307863
Q7Z4W1	L-xylulose reductase	0.0329486
Q5T280	Putative methyltransferase C9orf114	0.0332924
